# Supplementary material for: Effects of Thymol Supplementation on Goat Rumen Fermentation and Rumen Microbiota In Vitro
Source: Microorganisms. 2020 Jul 30;8(8):1160. doi: 10.3390/microorganisms8081160 (PMC7463607; doi:10.3390/microorganisms8081160)
Supplement: Supplementary file 1 [file microorganisms-08-01160-s001.zip]

Archive with 17 entries (14 files):
- supplementary files/
- supplementary files/Supplementary File S1.docx
- __MACOSX/
- __MACOSX/supplementary files/
- __MACOSX/supplementary files/._Supplementary File S1.docx
- supplementary files/Supplementation File S4.xlsx
- __MACOSX/supplementary files/._Supplementation File S4.xlsx
- supplementary files/Supplementary File S3.xlsx
- __MACOSX/supplementary files/._Supplementary File S3.xlsx
- supplementary files/Supplementary File S2.xlsx
- __MACOSX/supplementary files/._Supplementary File S2.xlsx
- supplementary files/Results_from_previous_culture_experiment.xlsx
- __MACOSX/supplementary files/._Results_from_previous_culture_experiment.xlsx
- supplementary files/~$ble S1.docx
- __MACOSX/supplementary files/._~$ble S1.docx
- supplementary files/Classifiers_trainning in QIIME2.rtf
- __MACOSX/supplementary files/._Classifiers_trainning in QIIME2.rtf
