# Supplementary material for: Effects of Thymol Supplementation on Goat Rumen Fermentation and Rumen Microbiota In Vitro
Source: Microorganisms. 2020 Jul 30;8(8):1160. doi: 10.3390/microorganisms8081160 (PMC7463607; doi:10.3390/microorganisms8081160)
Supplement: Supplementary file 1 [file microorganisms-08-01160-s001.zip › supplementary files/Supplementation File S4.xlsx]

## Sheet: Fermentation_production
SampleID	pH	total_gas_production	CH4/DM	CH4/OM	IVDMD	IVOMD	NH3-N	Acetate	Propionate	Isobutyrate	Butyrate	Isovalerate	Valerate	A/P ratio	total VFA
1-1	6.18	54.96	57.3971	60.6352	47.6168	46.7387	13.7147	22.9312	14.1476	8.15993	10.7416	3.49756	7.56083	1.62085	67.0388
1-2	6.14	49.6	55.8923	59.0455	45.6132	51.6491	16.374	30.394	15.3927	7.80757	11.413	3.47609	6.86819	1.97457	75.3515
1-3	6.08	48	50.3395	53.1794	49.1032	49.1928	16.4294	32.3296	16.0777	7.34532	11.9137	6.45901	6.87225	2.01084	80.9975
1-4	6.15	49.76	54.6906	57.7761	44.2274	51.0509	15.2521	40.6322	18.8196	7.41511	13.8185	6.63037	6.95436	2.15903	94.2702
1-5	6.11	49.36	51.322	54.2174	45.0124	54.5232	12.3019	45.158	21.0115	7.38087	14.5278	6.42403	6.85153	2.1492	101.354
2-1	6.18	49.76	52.2	53.5431	47.2537	47.8294	13.9363	41.4582	19.497	4.18478	13.4568	5.91603	6.33997	2.12639	90.8528
2-2	6.21	47.68	50.822	52.1296	39.8932	45.3776	13.4238	44.9649	20.8501	6.91859	14.2114	6.03009	6.37355	2.15658	99.3486
2-3	6.16	50.32	57.5612	59.0423	41.5912	46.8801	16.554	42.6555	19.9967	6.48021	13.4118	5.78551	5.98215	2.13313	94.3119
2-4	6.14	47.76	50.8296	52.1375	53.541	59.7816	11.8864	38.8129	18.8721	6.14748	12.5755	5.44857	5.77674	2.05663	87.6333
2-5	6.24	50.56	54.8367	56.2476	42.7632	53.5301	14.4626	43.9012	20.1654	6.25107	13.4573	5.48269	5.82065	2.17706	95.0783
3-1	6.19	45.12	40.2357	40.858	42.1295	58.8372	11.4155	40.735	19.7428	6.06022	13.0786	5.37718	5.63782	2.06328	90.6317
3-2	6.2	45.6	52.2601	53.0684	35.0171	39.6096	11.9557	40.2826	18.4606	5.88698	13.9728	5.38148	5.71717	2.18209	89.7017
3-3	6.27	44.16	48.0987	48.8426	47.3038	53.7369	11.9003	34.8121	16.4492	5.42123	15.6254	4.96946	5.21436	2.11634	82.4917
3-4	6.26	39.36	38.9808	39.5837	48.8563	55.8449	14.8781	41.5733	17.5141	5.98346	14.8683	5.4203	5.55801	2.37371	90.9174
3-5	6.25	44.16	48.2192	48.965	45.322	40.6236	12.7036	38.7774	16.1714	5.81872	14.4554	5.25314	5.34727	2.3979	85.8233
4-1	6.29	8.16	7.80973	8.1433	32.6234	34.5256	9.3518	34.7496	13.6688	5.5248	11.2964	4.68396	5.08565	2.54225	75.0092
4-2	6.22	9.76	10.0039	10.4312	34.0038	36.8494	8.17452	27.9263	11.1105	5.13787	9.09735	4.30933	4.64168	2.51351	62.2231
4-3	6.26	9.76	10.2322	10.6693	32.1419	36.2942	7.99446	32.0457	11.7058	5.0263	2.82521	4.29265	4.68064	2.73759	60.5764
4-4	6.25	16.96	19.2337	20.0552	32.2938	35.8829	9.64266	27.0607	10.1472	4.83951	8.92432	4.06027	4.48089	2.66682	59.5129
4-5	6.27	11.12	11.8617	12.3684	33.0029	38.1587	10.0582	30.195	10.8092	4.84331	9.43563	4.13902	4.51341	2.79345	63.9356
SEM	0.0132561	3.71911	4.04627	4.19777	1.48165	1.80817	0.592502	1.46563	0.794944	0.244657	0.657345	0.212229	0.202747	0.0645586	3.02818
CON	6.132	50.336	53.9283	56.9707	46.3146	50.631	14.8144	34.289	17.0898	7.62176	12.4829	5.29741	7.02143	1.9829	83.8024
LC	6.186	49.216	53.2499	54.62	45.0084	50.6797	14.0526	42.3585	19.8762	5.99643	13.4226	5.73258	6.05861	2.12996	93.445
MC	6.234	43.68	45.5589	46.2635	43.7257	49.7304	12.5706	39.2361	17.6676	5.83412	14.4001	5.28031	5.49493	2.22667	87.9132
HC	6.258	11.152	11.8283	12.3335	32.8132	36.3422	9.04432	30.3955	11.4883	5.07436	8.31578	4.29705	4.68046	2.65072	64.2514
