# Supplementary material for: Effects of Thymol Supplementation on Goat Rumen Fermentation and Rumen Microbiota In Vitro
Source: Microorganisms. 2020 Jul 30;8(8):1160. doi: 10.3390/microorganisms8081160 (PMC7463607; doi:10.3390/microorganisms8081160)
Supplement: Supplementary file 1 [file microorganisms-08-01160-s001.zip › supplementary files/Supplementary File S3.xlsx]

## Sheet: edges_Microbes_VFA_Methane
node1	node2	cor	p	p-adj
valerate	Quinella	0.971429	1.09e-12	1.33e-09
Prevotella 1	Pseudobutyrivibrio	-0.968421	2.64e-12	1.62e-09
valerate	Prevotella 1	0.96391	8.65e-12	3.53e-09
Prevotella 1	Quinella	0.962406	1.24e-11	3.81e-09
TVFA	acetate	0.959398	2.46e-11	5.93e-09
TVFA	propionate	0.957895	3.39e-11	5.93e-09
Pseudobutyrivibrio	Quinella	-0.957895	3.39e-11	5.93e-09
valerate	Pseudobutyrivibrio	-0.948872	1.88e-10	2.56e-08
Methanobrevibacter gottschalkii clade	Unclassified Euryarchaeota	-0.948872	1.88e-10	2.56e-08
Pseudobutyrivibrio	Veillonellaceae UCG-001	-0.935338	1.48e-09	1.82e-07
acetate	propionate	0.933835	1.81e-09	2.02e-07
Unclassified Prevotallaceae	Quinella	0.93223	2.24e-09	2.28e-07
Unclassified Lachnospiracea	Unclassified Bacteria	-0.930827	2.67e-09	2.52e-07
Prevotella 1	Streptococcus	-0.919849	9.67e-09	8.46e-07
Streptococcus	Treponema 2	-0.918356	1.13e-08	9.27e-07
Prevotella 1	Veillonellaceae UCG-001	0.917293	1.27e-08	9.72e-07
Prevotella 1	Unclassified Prevotallaceae	0.915664	1.5e-08	1.08e-06
valerate	Streptococcus	-0.911816	2.22e-08	1.44e-06
Rikenellaceae RC9 gut group	Uncultured bacterium1	0.911705	2.24e-08	1.44e-06
Streptococcus	Unclassified Prevotallaceae	-0.909972	2.65e-08	1.6e-06
Pseudobutyrivibrio	Unclassified Prevotallaceae	-0.90964	2.74e-08	1.6e-06
valerate	Unclassified Methanomassiliicoccaceae	0.908044	3.19e-08	1.77e-06
Uncultured rumen bacterium1	Ruminobacter	-0.906767	3.59e-08	1.91e-06
valerate	Unclassified Prevotallaceae	0.905122	4.18e-08	2.05e-06
Veillonellaceae UCG-001	Quinella	0.905263	4.12e-08	2.05e-06
Quinella	Unclassified Methanomassiliicoccaceae	0.903435	4.86e-08	2.29e-06
Streptococcus	Quinella	-0.896552	8.8e-08	3.99e-06
Succinivibrio	Ruminococcaceae UCG-002	0.893965	1.09e-07	4.76e-06
Pseudobutyrivibrio	Prevotellaceae UCG-003	-0.891729	1.3e-07	5.5e-06
Methane production	Streptococcus	-0.889322	1.57e-07	6.22e-06
Streptococcus	Pseudobutyrivibrio	0.889322	1.57e-07	6.22e-06
valerate	Veillonellaceae UCG-001	0.888722	1.65e-07	6.24e-06
Prevotella 1	Unclassified Methanomassiliicoccaceae	0.88807	1.73e-07	6.24e-06
Pseudobutyrivibrio	Unclassified Methanomassiliicoccaceae	-0.88807	1.73e-07	6.24e-06
Methane production	Prevotella 1	0.887218	1.85e-07	6.47e-06
Methane production	valerate	0.881203	2.89e-07	9.82e-06
Unclassified Prevotallaceae	Ruminococcaceae NK4A214 group	0.879519	3.26e-07	1.08e-05
Veillonellaceae UCG-001	Prevotellaceae UCG-003	0.878195	3.57e-07	1.15e-05
isobutyrate	Prevotella 1	0.875188	4.4e-07	1.28e-05
isobutyrate	Uncultured rumen bacterium2	0.875188	4.4e-07	1.28e-05
Uncultured rumen bacterium4	Ruminococcaceae NK4A214 group	0.875783	4.22e-07	1.28e-05
Methane production	Quinella	0.875188	4.4e-07	1.28e-05
Methane production	Pseudobutyrivibrio	-0.869173	6.57e-07	1.83e-05
Unclassified Lachnospiraceae	Prevotellaceae UCG-003	-0.869173	6.57e-07	1.83e-05
isobutyrate	Pseudobutyrivibrio	-0.864662	8.76e-07	2.38e-05
isobutyrate	Quinella	0.861654	1.06e-06	2.81e-05
propionate	Ruminococcaceae UCG-002	0.859116	1.23e-06	3.21e-05
Prevotella 1	Prevotellaceae UCG-003	0.858647	1.27e-06	3.23e-05
Prevotella 1	Uncultured rumen bacterium2	0.857143	1.38e-06	3.46e-05
Unclassified F082	Uncultured rumen bacterium4	0.85457	1.61e-06	3.95e-05
Methane production	Unclassified Prevotallaceae	0.852411	1.82e-06	4.38e-05
Fretibacterium	Ruminococcaceae UCG-002	-0.85154	1.92e-06	4.51e-05
Unclassified Prevotallaceae	Prevotellaceae UCG-003	0.850905	1.99e-06	4.59e-05
Unclassified Lachnospiracea	Veillonellaceae UCG-001	-0.849624	2.13e-06	4.81e-05
Unclassified Prevotallaceae	Unclassified Methanomassiliicoccaceae	0.849401	2.16e-06	4.81e-05
isobutyrate	valerate	0.84812	2.32e-06	5.08e-05
Ruminococcaceae UCG-002	[Eubacterium] ruminantium group	0.847615	2.39e-06	5.13e-05
Fretibacterium	[Eubacterium] ruminantium group	-0.846551	2.53e-06	5.35e-05
Pseudobutyrivibrio	Uncultured rumen bacterium2	-0.845113	2.74e-06	5.68e-05
Unclassified Bacteria	Prevotellaceae UCG-003	0.842105	3.22e-06	6.57e-05
Quinella	Prevotellaceae UCG-003	0.839098	3.77e-06	7.57e-05
Streptococcus	Unclassified Methanomassiliicoccaceae	-0.838066	3.98e-06	7.86e-05
Streptococcus	Ruminococcaceae NK4A214 group	-0.8363	4.35e-06	8.47e-05
Veillonellaceae UCG-001	Unclassified Prevotallaceae	0.835844	4.46e-06	8.53e-05
Streptococcus	Veillonellaceae UCG-001	-0.834693	4.73e-06	8.9e-05
Veillonellaceae UCG-001	Unclassified Bacteria	0.833083	5.12e-06	9.51e-05
Uncultured rumen bacterium2	Veillonellaceae UCG-001	0.831579	5.52e-06	0.000101
Prevotellaceae UCG-003	Unclassified Methanomassiliicoccaceae	0.831221	5.62e-06	0.000101
Succiniclasticum	Uncultured rumen bacterium4	-0.830327	5.87e-06	0.000104
valerate	Ruminococcaceae NK4A214 group	0.830075	5.95e-06	0.000104
Streptococcus	Prevotellaceae UCG-003	-0.825053	7.58e-06	0.000130803
Ruminococcaceae NK4A214 group	Quinella	0.821053	9.15e-06	0.000155653
valerate	Prevotellaceae UCG-003	0.819549	9.81e-06	0.000164564
Pseudobutyrivibrio	Unclassified Lachnospiracea	0.818045	1.05e-05	0.000173909
valerate	Uncultured rumen bacterium2	0.816541	1.12e-05	0.000183704
Prevotella 1	Succiniclasticum	-0.815038	1.2e-05	0.000193968
isobutyrate	Veillonellaceae UCG-001	0.81203	1.38e-05	0.000218777
butyrate	Methanobrevibacter ruminantium clade	0.810739	1.46e-05	0.000228543
Succinivibrio	[Eubacterium] ruminantium group	0.807691	1.66e-05	0.000257458
butyrate	Uncultured bacterium1	0.806043	1.78e-05	0.000269721
Pseudobutyrivibrio	Unclassified Bacteria	-0.806015	1.78e-05	0.000269721
valerate	Uncultured rumen bacterium4	0.804569	1.9e-05	0.000279833
Uncultured rumen bacterium4	Quinella	0.804569	1.9e-05	0.000279833
TVFA	isovalerate	0.803008	2.02e-05	0.000295215
Methane production	Veillonellaceae UCG-001	0.8	2.29e-05	0.000330446
butyrate	Rikenellaceae RC9 gut group	0.798496	2.44e-05	0.00033943
Methane production	Uncultured rumen bacterium2	0.798496	2.44e-05	0.00033943
Ruminococcaceae NK4A214 group	Unclassified Methanomassiliicoccaceae	0.798956	2.39e-05	0.00033943
Uncultured rumen bacterium2	Quinella	0.795489	2.75e-05	0.000378981
propionate	Isotricha	0.793479	2.98e-05	0.000406023
Ruminococcaceae UCG-002	Uncultured rumen bacterium3	0.792447	3.11e-05	0.000418287
A/P ratio	Prevotella 1	-0.789474	3.49e-05	0.000464768
propionate	Uncultured rumen bacterium3	0.78797	3.7e-05	0.000487287
Treponema 2	[Eubacterium] ruminantium group	0.787259	3.8e-05	0.000495462
valerate	Unclassified Bacteria	0.786466	3.92e-05	0.000500083
A/P ratio	Quinella	-0.786466	3.92e-05	0.000500083
Prevotella 1	Ruminococcaceae NK4A214 group	0.784962	4.15e-05	0.000518726
Methane production	Unclassified Methanomassiliicoccaceae	0.785128	4.12e-05	0.000518726
Streptococcus	Uncultured rumen bacterium2	-0.784081	4.29e-05	0.000530886
Pseudobutyrivibrio	Ruminococcaceae NK4A214 group	-0.783459	4.39e-05	0.000538048
acetate	isovalerate	0.781955	4.65e-05	0.000563594
TVFA	butyrate	0.780451	4.91e-05	0.000581507
Methane production	Uncultured rumen bacterium4	0.780325	4.94e-05	0.000581507
Unclassified Bacteria	Quinella	0.780451	4.91e-05	0.000581507
Fretibacterium	Uncultured rumen bacterium3	-0.778947	5.19e-05	0.000605999
A/P ratio	Pseudobutyrivibrio	0.777444	5.49e-05	0.000628332
Uncultured rumen bacterium2	Unclassified Lachnospiracea	-0.777444	5.49e-05	0.000628332
valerate	Succiniclasticum	-0.774436	6.12e-05	0.000694119
Veillonellaceae UCG-001	Unclassified Methanomassiliicoccaceae	0.772836	6.48e-05	0.00072828
Succiniclasticum	Quinella	-0.771429	6.81e-05	0.000758661
propionate	Treponema 2	0.771116	6.89e-05	0.000760181
Prevotella 1	Unclassified Lachnospiracea	-0.769925	7.18e-05	0.000783178
A/P ratio	Unclassified Methanomassiliicoccaceae	-0.769763	7.22e-05	0.000783178
Unclassified Prevotallaceae	Treponema 2	0.768463	7.56e-05	0.000812051
Succiniclasticum	Unclassified Methanomassiliicoccaceae	-0.768227	7.62e-05	0.000812051
A/P ratio	Streptococcus	0.767211	7.9e-05	0.000834001
Prevotella 1	Unclassified Bacteria	0.766917	7.98e-05	0.00083532
valerate	A/P ratio	-0.765414	8.4e-05	0.000854432
Prevotella 1	Treponema 2	0.765782	8.3e-05	0.000854432
Unclassified Prevotallaceae	Uncultured rumen bacterium4	0.764809	8.58e-05	0.000854432
Methane production	Prevotellaceae UCG-003	0.765414	8.4e-05	0.000854432
Treponema 2	Diploplastron-Eremoplastron	0.76489	8.56e-05	0.000854432
isobutyrate	Unclassified Methanomassiliicoccaceae	0.765154	8.48e-05	0.000854432
Methane production	Ruminococcaceae NK4A214 group	0.76391	8.85e-05	0.000874023
propionate	isovalerate	0.762406	9.31e-05	0.000912528
Succiniclasticum	Streptococcus	0.761587	9.57e-05	0.000930712
propionate	Succinivibrio	0.760902	9.8e-05	0.000944943
Streptococcus	Uncultured rumen bacterium4	-0.760093	0.000100663	0.000963377
Uncultured rumen bacterium2	Unclassified Prevotallaceae	0.759037	0.000104282	0.000967772
Prevotella 1	Uncultured rumen bacterium4	0.759113	0.000104019	0.000967772
isobutyrate	Unclassified Bacteria	0.759398	0.000103032	0.000967772
Uncultured rumen bacterium2	Prevotellaceae UCG-003	0.759398	0.000103032	0.000967772
Succinivibrio	Clostridium sensu stricto 1	0.758374	0.000106612	0.000981951
valerate	Unclassified Lachnospiracea	-0.757895	0.000108321	0.000990248
A/P ratio	Unclassified Prevotallaceae	-0.757531	0.000109635	0.000994836

## Sheet: nodes_Microbes_VFA_Methane
nodes	size	category
[Eubacterium] ruminantium group	0.634487	Bacteria
Unclassified Euryarchaeota	19.6182	Archaea
Unclassified Methanomassiliicoccaceae	1.14491	Archaea
A/P ratio	2.24756	Phenotype
acetate	36.5698	Phenotype
butyrate	6.13167	Phenotype
Clostridium sensu stricto 1	0.808872	Bacteria
Diploplastron-Eremoplastron	1.17529	Protozoa
Fretibacterium	6.26112	Bacteria
isobutyrate	6.13167	Phenotype
Isotricha	1.20172	Protozoa
isovalerate	5.15184	Phenotype
Methane production	42.5469	Phenotype
Methanobrevibacter gottschalkii clade	72.4517	Archaea
Methanobrevibacter ruminantium clade	0.942138	Archaea
Prevotella 1	13.7266	Bacteria
Prevotellaceae UCG-003	0.525607	Bacteria
propionate	16.5305	Phenotype
Pseudobutyrivibrio	6.50446	Bacteria
Quinella	0.578897	Bacteria
Rikenellaceae RC9 gut group	10.6033	Bacteria
Ruminobacter	0.604302	Bacteria
Ruminococcaceae NK4A214 group	0.588745	Bacteria
Ruminococcaceae UCG-002	0.757952	Bacteria
Streptococcus	9.04294	Bacteria
Succiniclasticum	10.0334	Bacteria
Succinivibrio	4.68112	Bacteria
Treponema 2	0.70521	Bacteria
TVFA	82.353	Phenotype
Unclassified F082	3.51429	Bacteria
Unclassified Lachnospiraceae	0.625674	Bacteria
Unclassified Prevotellaceae	0.816786	Bacteria
Unclassified Bacteria	0.600191	Bacteria
Uncultured bacterium1	3.26358	Bacteria
Uncultured rumen bacterium1	5.11154	Bacteria
Uncultured rumen bacterium2	3.24527	Bacteria
Uncultured rumen bacterium3	0.67555	Bacteria
Uncultured rumen bacterium4	0.637081	Bacteria
valerate	5.81386	Phenotype
Veillonellaceae UCG-001	1.60118	Bacteria
