# Supplementary material for: Effects of Thymol Supplementation on Goat Rumen Fermentation and Rumen Microbiota In Vitro
Source: Microorganisms. 2020 Jul 30;8(8):1160. doi: 10.3390/microorganisms8081160 (PMC7463607; doi:10.3390/microorganisms8081160)
Supplement: Supplementary file 1 [file microorganisms-08-01160-s001.zip › supplementary files/Supplementary File S2.xlsx]

## Sheet: Bacteria_phylum
SampleID	Bacteroidetes	Firmicutes	Synergistetes	Proteobacteria	Kiritimatiellaeota	Actinobacteria	Spirochaetes	Rare Phylum(relative abundance < 1%)
1-1	55.6095	18.9032	6.44666	4.2061	6.24444	4.78848	0.703713	3.09795
1-2	56.7208	22.9463	5.59301	2.52185	4.38618	4.91885	0.574282	2.33874
1-3	55.3019	18.0534	7.92536	5.59093	4.84449	4.98353	0.731797	2.56861
1-4	54.7766	19.5751	8.05861	3.9707	5.95604	4.30037	0.688645	2.67399
1-5	57.5778	16.135	7.37511	3.95532	7.46691	3.48099	0.634993	3.37388
2-1	49.9669	26.5994	1.5953	12.4979	1.80195	2.41362	3.88494	1.23987
2-2	50.3309	24.0797	3.08619	10.6864	3.68112	3.82241	2.58794	1.72529
2-3	50.0175	24.1493	2.91384	11.2641	3.02564	2.57844	4.16463	1.88666
2-4	51.0438	23.307	3.06772	11.5008	3.02953	2.17668	3.93966	1.93483
2-5	57.2019	21.4228	2.5813	5.33198	5.14228	5.07453	1.57182	1.67344
3-1	42.1482	29.9021	4.81167	18.7537	1.8734	1.20949	0.249786	1.05173
3-2	50	37.6146	2.9347	4.36996	2.04971	1.73789	0.165077	1.12803
3-3	46.9257	37.7978	5.82059	4.43599	2.36236	2.09988	0.150928	0.406851
3-4	45.6224	37.8671	6.95804	4.44755	2.3007	1.93007	0.111888	0.762238
3-5	45.7997	39.1119	6.70412	2.50927	2.78202	1.95287	0	1.14008
4-1	9.7697	67.4391	12.3778	3.24226	1.73556	4.37706	0.0429123	1.01559
4-2	8.16464	76.0616	7.83216	2.32313	1.74656	3.19431	0	0.677581
4-3	11.6508	66.1916	13.6248	2.74434	1.95563	2.9934	0	0.839445
4-4	8.67352	75.4539	8.39018	1.99391	1.71581	3.16927	0	0.603421
4-5	11.1936	73.1889	8.43913	1.96811	2.01204	2.58753	0	0.61064
SEM	4.21524	4.76564	0.710549	1.01647	0.394585	0.272329	0.320701	0.198002
CON	55.9973	19.1226	7.07975	4.04898	5.77961	4.49444	0.666686	2.81064
LC	51.7122	23.9116	2.64887	10.2562	3.3361	3.21314	3.2298	1.69202
MC	46.0992	36.4587	5.44583	6.90329	2.27364	1.78604	0.135536	0.897786
HC	9.89044	71.667	10.1328	2.45435	1.83312	3.26432	0.00858246	0.749336

## Sheet: Bacteria_genus
SampleID	Prevotella 1	Rikenellaceae RC9 gut group	Succiniclasticum	Streptococcus	Pseudobutyrivibrio	Fretibacterium	Uncultured rumen bacterium;f_Bacteroidales BS11 gut group	Succinivibrio	Unclassified; f_F082	Uncultured bacterium;f_F082	Uncultured rumen bacterium; o_WCHB1-41	Bifidobacterium	Unclassified;f_Lachnospiraceae	Veillonellaceae UCG-001	Rare genus(relative abundance < 1%)
1-1	27.1179	12.7077	6.177	0	0.106926	6.55535	0.674453	1.51341	4.7952	3.08439	6.11943	4.8281	0.551077	3.00214	22.7669
1-2	24.2818	12.0347	7.55567	0	0.101989	5.71137	0.739419	1.14737	6.77375	3.01717	4.33452	4.92946	0.985892	2.78769	25.6
1-3	27.6175	12.1654	6.00089	0	0.0892326	8.00863	0.899762	2.49108	3.56187	3.1975	4.73676	4.99703	0.661808	2.52826	23.0443
1-4	24.641	13.0644	6.56551	0	0.0740192	8.0829	0.7698	1.70984	5.24796	3.12361	5.89193	4.34493	0.3849	3.26425	22.8349
1-5	24.024	13.6601	5.11961	0	0.116886	7.51188	0.592223	1.51952	4.05205	6.982	7.44954	3.491	0.288319	2.40785	22.785
2-1	17.7698	10.1327	9.01427	0	0.809615	1.5775	7.7456	12.1192	5.23329	1.61088	1.78616	2.43719	1.52742	1.64427	26.5921
2-2	18.1988	10.6154	10.0539	0	0.404252	3.03189	10.9522	10.3384	3.80296	1.92394	3.65324	3.77302	1.1903	1.79668	20.265
2-3	19.0269	9.86449	9.41515	0	0.252756	2.77329	12.701	10.7632	2.73819	1.19357	3.02605	2.59075	1.22165	2.04311	22.3899
2-4	18.975	10.4164	6.9763	0	0.525304	2.99808	12.6201	10.8648	3.01089	1.4606	3.00448	2.13325	1.17873	2.31903	23.517
2-5	21.3209	11.462	9.31762	0	0.219238	2.54864	12.1403	4.56975	3.11729	2.3157	5.03563	5.02192	0.596054	2.45273	19.8822
3-1	13.316	9.77574	5.74965	0.419245	3.34731	4.81799	5.19731	18.0076	5.03094	3.49371	1.89659	1.07806	2.82824	0.898383	24.1432
3-2	10.9288	14.1505	8.42503	3.38959	6.73722	2.94666	5.49702	3.4875	7.34334	8.05203	2.06546	1.54327	3.1285	0.685	21.6197
3-3	8.81831	16.1242	12.9151	7.99632	3.81403	5.83284	5.10291	3.77458	4.2875	10.6004	2.36733	1.94647	2.33445	1.08503	13.0006
3-4	9.36884	15.0113	8.3756	5.75514	7.13581	7.00902	5.40293	3.77571	6.15666	7.84024	2.31755	1.80332	3.35306	0.894618	15.8002
3-5	8.31277	17.5248	13.511	9.37654	4.62795	6.70615	6.64035	1.88079	3.52032	8.03312	2.79651	1.76564	2.41816	0.844437	12.0415
4-1	1.39155	4.97322	16.1199	38.8198	6.80949	12.2609	2.36228	1.62108	0.564269	0.081293	1.74063	3.93	1.84	0.903787	6.58474
4-2	0.599611	4.4253	15.8137	34.1905	22.0758	7.74428	2.63491	1.233	0.304028	0	1.75239	2.77426	1.67216	0.616502	4.1635
4-3	1.04326	5.91181	15.4495	23.8744	21.723	13.5578	3.65373	1.44665	0.644503	0	1.96597	2.68002	2.45746	1.08035	4.51152
4-4	0.646688	4.58991	14.9159	30.8728	24.3586	8.30179	2.63407	1.10936	0.541535	0	1.71924	2.64458	2.88644	0.573081	4.2061
4-5	0.683964	5.74971	14.8486	26.9879	27.4689	8.40173	4.12144	1.14729	0.428029	0	2.021	2.29018	1.99894	0.57806	3.2742
SEM	2.15505	0.870985	0.85145	3.02344	2.07922	0.709729	0.92584	1.0932	0.485918	0.72568	0.38706	0.283325	0.215713	0.202729	1.84205
CON	25.5365	12.7264	6.28374	0	0.0978105	7.17403	0.735131	1.67624	4.88617	3.88093	5.70644	4.5181	0.574399	2.79804	23.4062
LC	19.0583	10.4982	8.95545	0	0.442233	2.58588	11.2318	9.73106	3.58052	1.70094	3.30111	3.19123	1.14283	2.05116	22.5292
MC	10.1489	14.5173	9.79528	5.38737	5.13247	5.46253	5.5681	6.18523	5.26775	7.6039	2.28869	1.62735	2.81248	0.881493	17.321
HC	0.873014	5.12999	15.4295	30.9491	20.4872	10.0533	3.08129	1.31148	0.496473	0.0162586	1.83985	2.86381	2.171	0.750357	4.54801

## Sheet: Archaea_class
SampleID	Methanobacteria	Unclassified;p_Euryarchaeota	Methanomicrobia	Thermoplasmata	Unclassified;d_Archaea	Archaeoglobi
1-1	82.9064	11.1037	2.0261	3.80004	0.0707808	0.0928998
1-2	87.35	10.6015	0.534559	1.39434	0.119622	0
1-3	88.5433	7.89592	0.815407	2.69617	0.0204876	0.0286826
1-4	96.8327	1.41175	0.0729319	1.68264	0	0
1-5	84.0837	13.0399	1.37569	1.47157	0	0.0291813
2-1	85.6606	11.5367	1.58724	1.06094	0.154547	0
2-2	81.621	15.2802	1.7228	1.21002	0.132807	0.0332018
2-3	87.6842	9.9807	1.58655	0.602608	0.145944	0
2-4	81.3822	15.8477	1.59097	0.874471	0.253879	0.0507757
2-5	96.0785	2.95897	0.424072	0.538429	0	0
3-1	78.1257	17.4113	1.34533	2.92484	0.0413242	0.151522
3-2	81.1145	17.1906	1.13323	0.482854	0	0.0788333
3-3	89.387	9.65462	0.958396	0	0	0
3-4	91.2848	8.17583	0.539393	0	0	0
3-5	82.749	15.4052	1.36715	0.362272	0.0991935	0
4-1	72.8502	23.203	1.96237	1.95134	0.0330736	0
4-2	85	12.2415	2.73966	0	0.018797	0
4-3	89.0863	8.04568	1.21026	1.65772	0	0
4-4	79.1187	16.4664	4.1389	0.182536	0.0933905	0
4-5	52.6754	44.0716	3.20906	0	0	0.0438596
SEM	2.08574	1.96843	0.21804	0.240407	0.0161128	0.00919534
CON	87.9432	8.81055	0.964937	2.20895	0.042178	0.0301527
LC	86.4853	11.1208	1.38233	0.857294	0.137435	0.0167955
MC	84.5322	13.5675	1.0687	0.753992	0.0281035	0.0460711
HC	75.7461	20.8057	2.65205	0.75832	0.0290522	0.00877193

## Sheet: Archaea_species
SampleID	Methanobrevibacter gottschalkii clade	Unclassified;p__Euryarchaeota	Methanobrevibacter boviskoreani clade	Unclassified;c__Methanomicrobia	Methanosphaera sp. Group5	Unclassified;f__Methanomassiliicoccaceae	Methanobrevibacter ruminantium clade	Group4 sp. MpT1	Methanosphaera sp. ISO3-F5	Group9 sp. ISO4-G1	Methanimicrococcus blatticola	Methanobrevibacter acididurans	Unclassified;o__Methanomicrobiales	Unclassified;Archaea
1-1	74.342	11.1037	7.46295	1.63238	0.119443	2.98607	0.309666	0.654722	0.424685	0.159257	0.358328	0.247733	0.0353904	0.0707808
1-2	80.3596	10.6015	6.66891	0.47101	0	1.39434	0	0	0.321483	0	0	0	0.063549	0.119622
1-3	79.9549	7.89592	8.06802	0.790822	0.335997	1.77013	0	0.92604	0.184388	0	0	0	0	0.0204876
1-4	85.7054	1.41175	9.30923	0.0104188	0.140654	1.58887	1.08356	0	0.427172	0	0.062513	0.166701	0	0
1-5	72.3237	13.0399	9.81324	0.954644	0.462731	0.521094	0.937969	0.7337	0.341838	0.216775	0.108388	0.108388	0.312656	0
2-1	75.0345	11.5367	9.33545	0.948164	0.363393	0.559709	0.42187	0.213024	0.292385	0.288209	0.42187	0.121131	0.0167077	0.154547
2-2	72.2655	15.2802	7.66592	1.13993	0.398421	0.900136	1.13624	0.309883	0.154942	0	0.24348	0	0.265614	0.132807
2-3	78.0142	9.9807	8.62954	0.739137	0.362506	0.386046	0.343675	0	0.334259	0.216562	0.522574	0	0.216562	0.145944
2-4	67.7743	15.8477	10.8942	1.12271	0.964739	0.423131	0.976023	0	0.372355	0.45134	0.208745	0.203103	0.12976	0.253879
2-5	84.7429	2.95897	10.0443	0.352599	0.123886	0.538429	1.03397	0	0	0	0	0.133416	0.0714728	0
3-1	65.8432	17.4113	11.2769	1.0377	0.160705	1.06984	0.789752	0.417834	0	1.27187	0.183663	0.0550989	0.0964232	0.0413242
3-2	71.9058	17.1906	7.77	0.734135	0.330114	0.0837603	0.827749	0.315333	0.280844	0.0837603	0.142885	0	0.162594	0
3-3	75.3114	9.65462	12.1588	0.304743	0.16783	0	0.711068	0	0.896564	0	0.198746	0.14133	0.158997	0
3-4	78.4795	8.17583	8.02718	0.280314	1.73285	0	2.20004	0	0.174135	0	0.216606	0.671055	0.0424719	0
3-5	71.9024	15.4052	8.90585	1.00919	0.392461	0.103506	1.14288	0.189762	0.129383	0.0690042	0.168198	0.276017	0.189762	0.0991935
4-1	67.8414	23.203	1.80068	1.96237	3.20814	0	0	1.95134	0	0	0	0	0	0.0330736
4-2	76.9784	12.2415	4.86842	2.4859	1.83271	0	0.155075	0	1.04323	0	0	0.12218	0.164474	0.018797
4-3	81.4242	8.04568	6.79281	0.984403	0	0	0	0.933265	0.869343	0.724452	0	0	0.132106	0
4-4	69.3467	16.4664	7.23776	3.85024	2.41542	0	0	0.182536	0	0	0.203761	0.118861	0	0.0933905
4-5	47.2807	44.0716	3.43933	3.08845	1.37792	0	0	0	0.577485	0	0	0	0.120614	0
SEM	1.86682	1.96843	0.566376	0.218623	0.200968	0.178433	0.130382	0.110707	0.06797	0.0717146	0.0342721	0.0353007	0.0207214	0.0161128
CON	78.5371	8.81055	8.26447	0.771855	0.211765	1.6521	0.466239	0.462892	0.339913	0.0752064	0.105846	0.104564	0.0823192	0.042178
LC	75.5663	11.1208	9.31389	0.860507	0.442589	0.56149	0.782356	0.104581	0.230788	0.191222	0.279334	0.09153	0.140023	0.137435
MC	72.6885	13.5675	9.62776	0.673215	0.556793	0.251421	1.1343	0.184586	0.296185	0.284926	0.18202	0.2287	0.130049	0.0281035
HC	68.5743	20.8057	4.8278	2.47427	1.76684	0	0.031015	0.613429	0.498012	0.14489	0.0407522	0.0482082	0.0834387	0.0290522

## Sheet: Protozoa_family
SampleID	Ophryoscolecidae	c__Litostomatea;Unclassified	Isotrichidae	o__Entodiniomorphida;Unclassified
1-1	86.9204	12.2231	0	0.856504
1-2	97.6641	1.76909	0	0.566826
1-3	91.5239	7.51591	0	0.960199
1-4	71.2977	27.3424	1.13807	0.221888
1-5	91.1561	3.67489	3.45681	1.7122
2-1	84.5592	14.9447	0	0.496145
2-2	94.271	0.507743	4.13811	1.08319
2-3	85.3304	10.6438	2.57351	1.45221
2-4	90.5058	2.76739	6.46933	0.257476
2-5	92.0728	2.21963	5.33211	0.375501
3-1	96.0509	3.14762	0.665469	0.136008
3-2	93.5181	3.83885	2.62253	0.0205286
3-3	95.0049	4.51893	0	0.476168
3-4	90.0789	9.36765	0	0.55348
3-5	96.0873	3.3844	0	0.528297
4-1	98.5011	0.598045	0	0.900901
4-2	90.4608	8.10408	0	1.4351
4-3	79.6079	3.83789	0	0.361108
4-4	99.8312	0.14771	0	0.0211015
4-5	99.575	0.326326	0	0.0986568
SEM	1.57858	1.46375	0.458138	0.111294
CON	87.7124	10.5051	0.918977	0.863523
LC	89.3478	6.21666	3.70261	0.732903
MC	94.148	4.85149	0.6576	0.342896
HC	93.5952	2.60281	0	0.563373

## Sheet: Protozoa_genus
SampleID	Entodinium	c__Litostomatea;Unclassified	Enoploplastron	Isotricha	DiploplastronEremoplastron	Didinium	o__Entodiniomorphida;Unclassified	Polyplastron	Epidinium	Ophryoscolex	f__Ophryoscolecidae;Unclassified	Others
1-1	83.1779	12.2231	1.47251	0	0	0	0.856504	0.957765	0	0	1.31218	1e-09
1-2	94.2631	1.76909	0	0	3.06384	0	0.566826	0.337112	0	0	0	1e-09
1-3	89.8257	7.51591	0.19204	0	1.02045	0	0.960199	0.429265	0	0	0.0564823	-2e-09
1-4	70.1095	27.3424	0.314938	0.808818	0	0	0.221888	0	0	0.873237	0	0.329253
1-5	88.0382	3.67489	0	3.45681	1.98921	0	1.7122	0.391949	0.132614	0.604132	0	1e-09
2-1	80.0536	14.9447	1.42139	0	0.536373	0	0.496145	0	2.02816	0.278243	0.241368	-6e-09
2-2	84.3615	0.507743	1.28628	4.13811	2.31869	0	1.08319	6.30448	0	0	0	4e-09
2-3	74.0153	10.6438	4.82178	2.57351	5.37582	0	1.45221	0.945448	0.172071	0	0	6e-09
2-4	77.6339	2.76739	3.20796	5.71025	5.64541	0	0.257476	1.7394	1.54486	0.705676	0.0286085	0.759078
2-5	85.6058	2.21963	1.7273	5.33211	2.97063	0	0.375501	0.884513	0	0.876168	0.00834446	4e-09
3-1	94.0108	3.14762	1.97698	0.490601	0.0631466	0	0.136008	0	0	0	0	0.174868
3-2	89.3867	3.83885	3.01771	1.52425	0	0	0.0205286	0	0	0	1.11368	1.09828
3-3	93.371	4.51893	1.14841	0	0	0	0.476168	0.424817	0	0	0.0606881	3e-09
3-4	87.948	9.36765	1.84032	0	0	0	0.55348	0	0	0	0.290577	-1e-09
3-5	93.9213	3.3844	2.16602	0	0	0	0.528297	0	0	0	0	1e-09
4-1	94.4911	0.598045	4.00997	0	0	0	0.900901	0	0	0	0	2e-09
4-2	84.4821	8.10408	5.97875	0	0	0	1.4351	0	0	0	0	2e-09
4-3	78.0709	3.83789	0.56106	0	0.522263	16.1931	0.361108	0	0	0.453623	0	6e-09
4-4	95.7797	0.14771	4.05149	0	0	0	0.0211015	0	0	0	0	-1e-09
4-5	99.575	0.326326	0	0	0	0	0.0986568	0	0	0	0	-4e-09
SEM	1.77457	1.46375	0.386136	0.432466	0.404887	0.809657	0.111294	0.317437	0.123495	0.0717772	0.0831667	0.0657463
CON	85.0829	10.5051	0.395898	0.853126	1.2147	0	0.863523	0.423218	0.0265229	0.295474	0.273733	0.0658507
LC	80.334	6.21666	2.49294	3.5508	3.36938	0	0.732903	1.97477	0.749018	0.372018	0.0556641	0.151816
MC	91.7275	4.85149	2.02989	0.40297	0.0126293	0	0.342896	0.0849634	0	0	0.292988	0.25463
HC	90.4798	2.60281	2.92025	0	0.104453	3.23863	0.563373	0	0	0.0907246	0	1e-09

## Sheet: Alpha_diversity
	Bacteria			Archaea			Protozoa
SampleID	Chao1	Pielou	Shannon	Chao1	Pielou	Shannon	Chao1	Pielou	Shannon
1-1	564	0.875025	7.86034	119	0.634656	4.36811	26	0.494703	2.29733
1-2	692.857	0.8675	7.90391	92	0.5939	3.86498	23	0.537362	2.43079
1-3	574	0.864858	7.83855	91	0.616895	4.01462	31	0.423459	2.03572
1-4	706.292	0.865142	7.85042	46	0.653266	3.60835	35	0.570367	2.90172
1-5	573.263	0.866504	7.84644	130	0.624126	4.38284	34	0.48413	2.46299
2-1	481.323	0.838011	7.41525	140	0.613348	4.36	36	0.499751	2.56336
2-2	505.231	0.81543	7.20518	152.333	0.619064	4.48104	24	0.654895	2.96246
2-3	486.964	0.80915	7.09745	123	0.624771	4.33748	35	0.647355	3.2934
2-4	553.033	0.812391	7.24318	142.5	0.648615	4.63743	54	0.600664	3.40722
2-5	592.033	0.831784	7.50927	61	0.625716	3.69603	34	0.701287	3.56777
3-1	469.167	0.796465	6.96228	164.5	0.666099	4.88311	37	0.585657	3.0278
3-2	534.062	0.829076	7.37197	125	0.664873	4.63136	33	0.456479	2.2824
3-3	313	0.792982	6.54421	76	0.652042	4.07391	40	0.287698	1.5206
3-4	344.462	0.820807	6.84174	77	0.664771	4.16598	32.75	0.406473	2.03236
3-5	415	0.774305	6.54062	140	0.650414	4.61666	23	0.32365	1.44329
4-1	238.273	0.58137	4.54269	50	0.691119	3.88043	14	0.302685	1.15243
4-2	217.75	0.569514	4.35329	47	0.677231	3.76174	27	0.468424	2.2018
4-3	227	0.624114	4.81027	47	0.682885	3.79314	26	0.376646	1.7704
4-4	198.091	0.586563	4.44019	61	0.677866	4.02024	15	0.37623	1.46989
4-5	207.429	0.600991	4.54941	56	0.660734	3.83712	13	0.216337	0.775561
SEM	36.7499	0.0245111	0.292797	9.09081	0.00598896	0.0823521	2.1782	0.0297696	0.172892
CON	622.082	0.867806	7.85993	95.6	0.624568	4.04778	29.8	0.502004	2.42571
LC	523.717	0.821353	7.29407	123.767	0.626303	4.3024	36.6	0.62079	3.15884
MC	415.138	0.802727	6.85216	116.5	0.65964	4.4742	33.15	0.411991	2.06129
HC	217.708	0.59251	4.53917	52.2	0.677967	3.85854	19	0.348065	1.47402
