# Supplementary material for: Effects of Thymol Supplementation on Goat Rumen Fermentation and Rumen Microbiota In Vitro
Source: Microorganisms. 2020 Jul 30;8(8):1160. doi: 10.3390/microorganisms8081160 (PMC7463607; doi:10.3390/microorganisms8081160)
Supplement: Supplementary file 1 [file microorganisms-08-01160-s001.zip › supplementary files/Results_from_previous_culture_experiment.xlsx]

## Sheet: Sheet1
SampleID	TGP(ml)	PH	NH3-N	Acetate	Propionate	Butyrate	Valerate	A/P ratio	Total VFA	CH4	CH4 /VFA
1-1	52	6.41	12.4382	84.8271	42.9575	26.0566	7.6901	1.97467	161.531	116.976	0.896588
1-2	52.8	6.3	25.1714	88.1499	43.4508	26.0383	7.63028	2.02873	165.269	120.202	0.914333
1-3	49.6	6.29	12.9154	80.3517	41.3961	24.9454	7.22021	1.94105	153.913	132.225	1.01454
1-4	52.8	6.34	12.6551	81.6786	41.585	26.3447	7.20693	1.96414	156.815	106.867	0.856721
1-5	50.4	6.43	11.115	84.0694	41.3217	25.6221	7.16344	2.03451	158.177	125.249	0.950193
2-1	48	6.48	14.4121	80.9058	41.7128	24.8309	7.0018	1.93959	154.451	130.301	0.96416
2-2	48	6.53	26.18	74.427	37.6686	22.7284	6.44498	1.97584	141.269	133.487	1.0799
2-3	49.6	6.4	10.0738	75.2789	38.1572	24.7706	6.53942	1.97286	144.746	131.699	1.0745
2-4	47.2	6.43	28.2408	73.3481	38.4256	24.841	6.49208	1.90883	143.107	133.713	1.05004
2-5	49.6	6.45	23.013	70.074	35.4166	23.0768	6.32764	1.97856	134.895	133.105	1.16528
3-1	48.4	6.32	14.8134	51.7911	31.6643	18.0318	5.65746	1.63563	107.145	114.124	1.22745
3-2	48.4	6.5	12.4165	53.7558	34.5655	19.3175	5.80916	1.55519	113.448	133.699	1.35808
3-3	50	6.46	15.2581	54.389	35.2759	20.2236	5.83145	1.54182	115.72	128.415	1.32107
3-4	51.2	6.5	16.744	50.34	32.5403	18.3599	5.23943	1.547	106.48	129.083	1.47783
3-5	48.4	6.32	11.3861	48.9737	32.0456	17.4395	5.51093	1.52825	103.97	118.729	1.31597
4-1	9.76	6.39	6.75488	49.1702	28.5179	17.6196	5.41222	1.72419	100.72	73.6824	0.17
4-2	10.8	6.28	7.93709	42.0863	25.2734	15.9655	5.36693	1.66524	88.6921	84.2475	0.244257
4-3	15.6	6.28	5.94143	48.3211	25.7005	16.7231	5.68561	1.88016	96.4303	66.2541	0.255196
4-4	9.2	6.34	7.12364	59.4663	33.838	20.5676	6.03728	1.75738	119.909	85.0106	0.155296
4-5	9.6	6.35	6.53796	50.9854	28.7241	16.9984	5.59873	1.77501	102.307	81.7979	0.182751
SEM	3.87585	0.0179766	1.50676	3.44708	1.27507	0.835147	0.177277	0.0406368	5.66692	5.07382	0.0976193
CON	51.52	6.354	14.859	83.8153	42.1422	25.8014	7.38219	1.98862	159.141	120.304	0.926475
LC	48.48	6.458	20.3839	74.8068	38.2762	24.0495	6.56119	1.95514	143.694	132.461	1.06678
MC	49.28	6.42	14.1236	51.8499	33.2183	18.6745	5.60969	1.56158	109.352	124.81	1.34008
HC	10.992	6.328	6.859	50.0059	28.4108	17.5748	5.62015	1.7604	101.612	78.1985	0.2015
